# Supplementary material for: Confidence in a Vaccine against COVID-19 among Registered Nurses in Barcelona, Spain across Two Time Periods
Source: Vaccines (Basel). 2022 May 30;10(6):873. doi: 10.3390/vaccines10060873 (PMC9229357; doi:10.3390/vaccines10060873)
Supplement: Supplementary file 1 [file vaccines-10-00873-s001.zip]

Archive with 1 entries (1 files):
- vaccines-1731098-supplementary.xlsx
