# Supplementary material for: Confidence in a Vaccine against COVID-19 among Registered Nurses in Barcelona, Spain across Two Time Periods
Source: Vaccines (Basel). 2022 May 30;10(6):873. doi: 10.3390/vaccines10060873 (PMC9229357; doi:10.3390/vaccines10060873)
Supplement: Supplementary file 1 [file vaccines-10-00873-s001.zip › vaccines-1731098-supplementary.xlsx]

## Sheet: Bivariado
Análisis bivariado de reticencia vacunal Covid-19 en dos tiempos XII20 - VII21 - - - David Palma - ASPB/COIB	TP1 [DIC2020-ENE2021] (n=2430)								TP2 [JULIO2021-AGOSTO2021] (n=2027)								Diferencia primer envío - segundo envío
	VH (n=831, 34,2%)		No VH (n=1386)		missings (n=213)	Valor p	Total 1er envio		VH (n=362, 17,9%)		No VH (n=1566)		missings (n=99)	Valor p	Total 2o envio		Total (n=4457)		Valor p
	N	%	N	%	(N%)		N	%	N	%	N	%	N (%)		N	%	N	%
If exist a recommended vaccine by your employer, and approved by the government, will you accept (or already have accepted) to be vaccinated? (EG2), (Variable dependiente e_g; dicotomizada en eg2)
Completamente de acuerdo	0	0	895	0.3683	0	NA	895	0.3683	0	0	1358	0.67	0	NA	1358	0.67	2253	0.5055	NA
De acuerdo	0	0	491	0.5704	0		491	0.5704	0	0	208	10.26	0		208	10.26	699	0.1568
Ni de acuerdo ni en desacuerdo	323	0.1329	0	0	0		323	0.1329	120	0.0592	0	0	0		120	0.0592	443	0.0994
En desacuerdo	288	0.1185	0	0	0		288	0.1185	65	0.0321	0	0	0		65	0.0321	353	0.0792
Completamente en desacuerdo	220	0.0905	0	0	0		220	0.0905	177	0.0873	0	0	0		177	0.0873	397	0.0891
perdidos	0	0	0	0	213 (8.8%)		213	0.0877	0	0	0	0	99 (4.9%)		99	0.0488	312	0.07
Edad [IC95%]	43	42.0-44.0	43.6	42.9-44.4		0.1705	43.4	42.8-44.0	45.4	43,8-47,0	44.9	44,2-45,7		0.7027	45.5	44,8-46,1	44.8	44,3-45,2	0.0002
Tiempo ejercicio [IC95%]	16.7	15.9-17.5	17.9	17.2-18.6		0.0154	18.2	17.7-18.7	20.4	19,1-20,9	20.3	19,6-20,9		0.5722	20.8	20,2-21,4	19.3	18,9-19,7	<0,001
Género femenino	553	0.666	917	0.662	126 (59.2%	<0.001	1596	0.657	219	0.605	1111	0.709	51 (51.2%)	<0.001	1381	0.681	2977	0.668	0.021
masculino	63	0.076	166	0.119	13 (6.1%)		242	0.099	34	0.094	168	0.107	11 (11.1%)		213	0.105	455	0.102
otro	1	0.001	0	0	0 (0%)		1	0.0004	1	0.003	3	0.002	1 (1.0%)		5	0.003	6	0.001
perdidos	214	0.258	303	0.219	74 (34.7%)		591	0.243	108	0.298	284	0.181	36 (36.4%)		428	0.211	1019	0.229
Principalmente práctica pública	549	0.661	986	0.711	131 (61.5%)	0.002	1666	0.686	122	0.337	723	0.462	42 (42.4%)	<0.001	887	0.438	2553	0.573	<0.001
Principalmente privada	154	0.185	220	0.159	39 (18.3%)		413	0.17	43	0.119	192	0.123	13 (13.1%)		248	0.122	661	0.148
Similar pública y privada	122	0.147	161	0.116	36 (16.9%)		319	0.131	27	0.075	121	0.077	8 (8.1%)		156	0.077	475	0.107
perdidos	6	0.007	19	0.014	7 (3.3%)		32	0.013	170	0.469	530	0.338	36 (36.4%)		736	0.361	768	0.172
Contacto directo Covid-19
Es mi principal tarea	275	0.331	432	0.312	56 (26.3%)	0.11	763	0.314	90	0.2486	433	0.2765	15 (15.2%)	<0.001	538	0.2654	1301	0.292	0.004
Sí, pero no es principal tarea	148	0.178	245	0.177	44 (20.7%)		437	0.1798	57	0.1575	274	0.175	21 (21.2%)		352	0.1737	789	0.177
Sí, pero solo casos esporádicos	256	0.308	454	0.328	56 (27.7%)		769	0.3165	127	0.3508	542	0.3461	23 (23.2%)		692	0.3414	1461	0.3278
No tengo contacto Covid-19(+)	138	0.166	239	0.172	48 (22.5%)		426	0.1749	79	0.2182	299	0.1909	37 (37.4%)		415	0.2047	840	0.1885
NS/NR	14	0.017	13	0.0094	5 (2.4%)		32	0.0132	9	0.0249	13	0.0083	2 (2.0%)		24	0.0118	56	0.0126
perdidos	0	0	3	0.0022	1 (0.5%)		4	0.0016	0	0	5	0.0032	1 (1.0%)		6	0.3	10	0.0022
Vive en domicilio con (Puede seleccionar más de una opción)
Hijos o menores de 14 años	226	0.272	398	0.2872	51 (23.9%)	0.315	675	0.2778	98	0.2707	454	0.2899	18 (18.2%)	0.06	570	0.2812	1245	0.2793	0.8
Mayores de 65 años al cuidado	59	0.071	91	0.0657	20 (9.4%)	0.319	170	0.07	30	0.0829	131	0.0837	19 (19.2%)	0.001	180	0.0888	350	0.0785	0.02
Persona con enfermedad al cuidado	43	0.0517	64	0.0462	5 (2.4%)	0.214	112	0.0461	25	0.0691	90	0.0575	6 (6.1%)	0.703	121	0.0597	233	0.0523	0.042
Ninguna de las anteriores	332	0.3995	590	0.4257	69 (32.4%)	0.016	991	0.4078	128	0.3536	704	0.4496	29 (29.3%)	<0.001	861	0.4248	1852	0.4155	0.253
Ha pasado la Covid-19	180	21.66	288	20.78	40 (18.8%)	0.386	508	20.91	72	19.89	281	17.94	15 (15.2%)	0.661	368	18.15	876	19.65	0.003
No ha pasado la Covid-19	643	0.7738	1075	0.7756	172 (80.8%)		1890	0.7778	287	0.7928	1276	0.8148	84 (84.9%)		1647	0.8125	3537	0.7936
Perdidos	8	0.0096	23	0.0166	1 (0.5%)		32	0.0132	3	0.0083	9	0.0057	0 (0%)		12	0.0059	44	0.99
Gravedad si ha pasado la Covid-19 (se excluyen valores perdidos)
Leve	67	0.3661	119	0.4061	NA	0.505	186	0.3908	26	0.3467	94	0.3322	NA	0.227	120	0.3352	324	0.3645	0.44
Moderada	102	0.5574	158	0.5392	NA		260	0.5462	43	0.5733	175	0.6184	NA		218	0.6089	511	0.5748
Grave	14	0.0765	15	0.0512	NA		29	0.0609	5	0.0667	14	0.0495	NA		19	0.0531	52	0.0585
Muy grave	0	0	1	0.34	NA		1	0.0021	1	0.0133	0	0	NA		1	0.0028	2	0.22
Frente a una eventual vacuna, cuál sería la decisión al momento de:
Vacunarse usted (sí)	119	0.1432	876	0.6299	51 (23.9%)	<0.001	1043	0.4292	188	0.5193	1443	0.9215	78 (78.8%)	<0.001	1709	0.8431	2752	0.6175	<0.001
Tarde	157	0.1889	223	0.1609	42 (19.7%)		422	0.1737	24	0.0663	44	0.0281	6 (6.1%)		74	0.0365	496	0.1113
Dudas	320	0.3851	242	0.1746	98 (46.0%)		660	0.2716	65	0.1796	46	0.0294	8 (8.1%)		119	0.0587	779	0.1748
No	214	0.2575	33	0.0238	22 (10.3%)		269	0.1107	76	0.2099	10	0.0064	7 (7.1%)		93	0.0459	362	0.0812
NA	10	0.012	5	0.0036	0 (0%)		15	0.0062	6	0.0166	8	0.0051	0 (0%)		14	0.0069	29	0.0065
Perdidos	11	0.0132	10	0.0072	0 (0%)		21	0.0086	3	0.0083	15	0.0096	0 (0%)		18	0.0089	39	0.0088
Vacunarse usted (sí)	119	0.1435	873	0.6299	51 (23.9%)	<0.001	1043	0.4292	188	51.93	1443	0.9215	78 (78.8%)	<0.001	1709	0.8431	2752	0.6175	<0.001
Reticente (agrupación opciones)	691	0.8315	498	0.3593	162 (76.1%)		1351	0.556	165	0.4558	100	0.0639	21 (21.2%)		286	0.1411	1637	0.3673
perdidos	21	0.0253	15	0.0108	0 (0%)		36	0.0148	9	0.0249	23	0.0147	0 (0%)		32	0.0158	68	0.0153
Recomendar a sus padres	155	0.1865	892	0.6436	57 (26.8%)	<0.001	1104	0.4543	193	0.5331	1355	86.53	77 (77.8%)	<0.001	1625	0.8017	2729	0.6123	<0.001
Recicentes	639	0.769	440	0.3175	137 (64.3%)		1216	0.5004	149	0.4116	150	0.0958	19 (19.2%)		318	0.1569	1534	0.3442
perdidos	37	0.0445	54	0.039	19 (8.9%)		110	0.0453	20	0.0552	61	0.039	3 (3.0%)		84	0.0414	194	0.0435
Recomendar a mayores al cuidado	219	0.2635	1023	0.7381	84 (39.4%)	<0.001	1326	0.5457	227	0.6271	1493	0.9534	82 (82.8%)	<0.001	1802	0.889	3128	0.7018	<0.001
Reticentes	587	0.7064	346	0.2496	116 (54.5%)		1049	0.4317	124	0.3425	50	0.0319	14 (14.1%)		188	0.0927	1237	0.2775
perdidos	25	0.0301	17	0.0123	13 (6.1%)		55	0.0226	11	0.0304	23	0.0147	3 (3.0%)		37	0.0183	92	0.0206
R. Personas alto riesgo al cuidado	228	0.2744	1034	0.746	81 (38.0%)	<0.001	1343	0.5527	236	0.6519	1501	0.9585	84 (84.9%)	<0.001	1821	0.8984	3164	0.7099	<0.001
Reticentes	577	0.6943	338	0.2439	119 (55.9%)		1034	0.4255	115	0.3177	46	0.0294	12 (12.1%)		173	0.0853	1207	0.2708
perdidos	26	0.0313	14	0.0101	13 (6.1%)		53	0.0218	11	0.0304	19	0.0121	3 (3.0%)		33	0.0163	86	0.0193
Recomendar a pacientes/usuarios	231	0.278	1027	0.741	79 (37.1%)	<0.001	1337	0.5502	230	0.6354	1487	0.9496	80 (80.8%)	<0.001	1797	0.8865	3134	0.7032	<0.001
Reticentes	552	0.6643	318	0.2294	110 (51.6%)		980	0.4033	107	0.2956	55	0.0351	15 (15.2%)		177	0.0873	1157	0.2596
perdidos	48	0.0578	41	0.0296	24 (11.3%)		113	0.0465	25	0.0691	24	0.0153	4 (4.0%)		53	0.0261	166	0.0372
Administraría a su hijo/a las vacunas del calendario sistemático vigente
Sí	696	0.8375	1341	0.9675	181 (84.9%)	<0.001	2218	0.9128	268	0.7403	1483	0.947	84 (84.9%)	<0.001	1835	0.9053	4053	0.9094	0.68
No	134	0.1613	42	0.0303	32 (15.0%)		208	0.0856	94	0.2597	79	0.0504	15 (15.2%)		188	0.0927	396	0.0888
perdidos	1	0.0012	3	0.0022	0 (0%)		4	0.0016	0	0	4	0.26	0 (0%)		4	0.002	8	0.0018
Percepción de riesgo, probabilidad de contagio frente a un contacto (probable o muy probable vs Imposible, poco probable o NPNI [baja percepción de riesgo])
Usted	423	0.509	804	0.5801	95 (44.6%)	<0.001	1322	0.544	157	0.4337	777	0.4962	38 (38.4%)	<0.001	972	0.4795	2294	0.5147	<0.001
baja percepción de riesgo	347	0.4176	520	0.3752	65 (30.5%)		932	0.3835	185	0.511	740	0.4725	44 (44.4%)		969	0.478	1901	0.4265
perdidos	61	0.0734	62	0.0447	53 (24.9%)		176	0.0724	20	0.0552	49	0.0313	17 (17.2%)		86	0.0424	262	0.0588
Pacientes de su práctica diaria	488	0.5872	932	0.6724	97 (45.5%)	<0.001	1517	0.6243	173	0.4779	872	0.5568	36 (36.4%)	<0.001	1081	0.5333	2598	0.5829	<0.001
baja percepción de riesgo	277	0.3333	372	0.2684	59 (27.7%)		708	0.2914	158	0.4365	606	0.387	44 (44.4%)		808	0.3986	1516	0.3401
perdidos	6	0.0794	82	0.0592	57 (26.8%)		205	0.0844	31	0.0856	88	0.0562	19 (19.2%)		138	0.0681	343	0.077
Viven con usted en domicilio	400	0.4813	774	0.5584	94 (44.1%)	<0.001	1268	0.5218	141	0.3895	757	0.4834	30 (30.3%)	<0.001	928	0.4578	2196	0.4927	<0.001
baja percepción de riesgo	366	0.4404	540	0.3896	67 (31.5%)		973	0.4004	190	0.5249	749	0.4783	50 (50.5%)		989	0.4879	1962	0.4402
perdidos	65	0.0782	72	0.0519	52 (24.4%)		189	0.0778	31	0.0856	60	0.0383	19 (19.2%)		110	0.0543	299	0.0671
Gravedad si cursa la Covid:19 (grave o muy grave vs nada grave, poco grave o medianamente grave [baja percepción de gravedad])
Un adulto mayor	635	0.7641	1224	0.8831	126 (59.2%)	<0.001	1985	0.81769	144	0.3978	914	0.5837	43 (43.4%)	<0.001	1101	0.5432	3086	0.6924	<0.001
baja percepción de gravedad	134	0.1613	109	0.0786	29 (13.6%)		272	0.1119	182	0.5028	591	0.3774	29 (29.3%)		802	0.3957	1074	0.241
perdidos	62	0.0746	53	0.0382	58 (27.2%)		173	0.0712	36	0.0994	61	0.039	27 (27.3%)		124	0.0612	297	0.0666
Un profesional sanitario	329	0.3959	605	0.4365	68 (31.9%)	<0.001	1002	0.4123	187	0.5166	966	0.6169	40 (40.4%)	<0.001	1193	0.5886	2195	0.4925	<0.001
baja percepción de gravedad	422	0.5078	691	0.4986	85 (39.9%)		1198	0.493	139	0.384	529	0.3378	30 (30.3%)		698	0.3444	1896	0.4254
perdidos	80	0.0963	90	0.0649	60 (28.2%)		230	0.0947	36	0.0994	71	0.0453	29 (29.3%)		136	0.0671	366	0.0821
Adulto con factores de riesgo	682	0.8207	1264	0.912	140 (65.7%)	<0.001	2086	0.8584	210	0.5801	1178	0.7522	54 (54.6%)	<0.001	1442	0.7114	3528	0.7916	<0.001
baja percepción de gravedad	89	0.1071	64	0.0462	15 (7.0%)		168	0.0691	114	0.3149	326	0.2082	51 (21.2%)		461	0.2274	629	0.1411
perdidos	60	0.0722	58	0.0418	58 (27.2%)		176	0.0724	38	0.105	6	0.0396	24 (24.2%)		124	0.0612	300	0.0673
Adulto sin factores de riesgo	223	0.2684	435	0.3139	39 (18.3%)	<0.001	697	0.2868	167	0.4613	821	0.5243	30 (30.3%)	<0.001	1018	0.5022	1715	0.3848	<0.001
baja percepción de gravedad	528	0.6354	861	0.6212	112 (52.6%)		1501	0.6177	156	0.4309	671	0.4285	42 (42.4%)		869	0.4287	2370	0.5317
perdidos	80	0.0963	90	0.0649	62 (29.1%)		232	0.0955	39	0.1077	74	0.0473	27 (27.3%)		140	0.0691	372	0.0835
Seguridad (total%, segura y MS)	236	0.284	1112	0.8023	79 (37.1%)	<0.001	1427	0.5872	189	0.5221	1441	0.9202	73 (73.7%)	<0.001	1703	0.8402	3130	0.7023	<0.001
Baja percepción de seguridad	470	0.5656	181	0.1306	66 (30.9%)		717	0.2951	125	0.3453	58	0.037	13 (13.1%)		196	0.0967	913	0.2048
perdidos	125	0.1504	93	0.0671	68 (31.9%)		286	0.1177	48	0.1326	67	0.0428	13 (13.1%)		128	0.0631	414	0.0929
Protectora (protectora o MP)	132	0.1588	717	0.5173	51 (23.9%)	<0.001	900	0.3704	131	0.3619	1078	0.6884	54 (54.6%)	<0.001	1263	0.6231	2136	0.4853	<0.001
baja percepción de protección	569	0.6847	574	0.4141	103 (48.4%)		1246	0.5128	194	0.5359	419	0.2676	31 (31.3%)		644	0.3177	1890	0.4241
perdidos	130	0.1564	95	0.0685	59 (27.7%)		284	0.1169	37	0.1022	69	0.0441	14 (14.1%)		120	0.0592	404	0.0906
Percepción de beneficio (Bastante y mucho vs Intermedio, poco, nada [baja percepción de beneficio]):
Adultos Mayores	322	0.3875	1010	0.7287	77 (36.15%)	<0.001	1409	0.5798	188	0.5193	1260	0.8046	55 (55.6%)	<0.001	1503	0.7415	2912	0.6534	<0.001
baja percepción de beneficio	331	0.3983	149	0.1075	62 (29.11%)		542	0.223	90	0.2486	49	0.0313	9 (9.1%)		148	0.073	690	0.1548
NS/NC	55	0.0662	65	0.0469	24 (11.27%)		144	0.0593	11	0.0304	91	0.0581	7 (7.1%)		109	0.0538	253	0.0568
perdidos	123	0.148	162	0.1169	50 (23.47%)		335	0.1376	73	0.2017	166	0.106	28 (28.3%)		267	0.1317	602	0.1351
Profesionales sanitarios	254	0.3057	980	0.7071	67 (31.46%)	<0.001	1301	0.5354	164	0.453	1228	0.7842	52 (52.5%)	<0.001	1444	0.7124	2745	0.6159	<0.001
baja percepción de beneficio	401	0.4826	186	0.1342	70 (32.86%)		657	0.2704	110	0.3039	80	0.0511	12 (12.1%)		202	0.0997	859	0.1927
NS/NC	52	0.0626	54	0.039	23 (10.8%)		129	0.0531	12	0.0331	92	0.0587	7 (7.1%)		111	0.0548	240	0.0538
perdidos	124	0.1492	166	0.1198	53 (24.9%)		343	0.1412	76	0.2099	166	0.106	28 (28.3%)		270	0.1332	613	0.1375
Comunidad en general	268	0.3225	974	0.7027	68 (31.9%)	<0.001	1310	0.5391	157	0.4337	1189	0.7593	48 (48.5%)	<0.001	1394	0.6877	2704	0.6067	<0.001
baja percepción de beneficio	386	0.4645	194	0.14	70 (32.9%)		650	0.2675	123	0.3398	130	0.083	15 (15.2%)		268	0.1322	918	0.206
NS/NC	54	0.065	52	0.0375	21 (9.9%)		127	0.0523	9	0.0249	79	0.0504	7 (7.1%)		95	0.0469	222	0.0498
perdidos	123	0.148	166	0.1198	54 (25.4%)		343	0.1412	73	0.2017	168	0.1073	29 (29.3%)		270	0.1332	613	0.1375
Comunidad investigación científica	401	0.4826	990	0.7143	91 (42.7%)	<0.001	1482	0.6099	186	0.5138	1177	0.7516	51 (51.5%)	<0.001	1414	0.6976	2896	0.6498	<0.001
baja percepción de beneficio	247	0.2972	157	0.1133	46 (21.6%)		450	0.1852	80	0.221	107	0.0683	13 (13.1%)		200	0.0987	650	0.1458
NS/NC	59	0.071	72	0.0519	21 (9.86%)		152	0.0626	22	0.0608	109	0.0696	4 (4.0%)		135	0.0666	287	0.0644
perdidos	124	0.1492	167	0.1205	55 (25.82%)		346	0.1424	74	0.2044	173	0.1105	31 (31.3%)		278	0.1371	624	0.14
Gobierno	450	0.5415	923	0.6659	88 (41.3%)	<0.001	1461	0.6012	200	0.5525	1028	0.6564	45 (45.5%)	<0.001	1273	0.628	2734	0.6134	0.019
baja percepción de beneficio	169	0.2034	189	0.1364	39 (18.3%)		397	0.1634	61	0.1685	196	0.1252	12 (12.1%)		269	0.1327	666	0.1494
NS/NC	88	0.1059	101	0.0729	31 (14.6%)		220	0.0905	28	0.0773	164	0.1047	13 (13.1%)		205	0.1011	425	0.0954
perdidos	124	0.1492	173	0.1248	55 (25.8%)		352	0.1449	73	0.2017	178	0.1137	29 (29.3%)		280	0.1381	632	0.1418
Organización Mundial de la Salud	443	0.5331	962	0.6941	96 (45.1%)	<0.001	1501	0.6177	209	0.5773	1082	0.6909	46 (46.5%)	<0.001	1337	0.6596	2838	0.6368	<0.001
baja percepción de beneficio	172	0.207	160	0.1154	31 (14.6%)		363	0.1494	51	0.1409	152	0.0971	12 (12.1%)		215	0.1061	578	0.1297
NS/NC	91	0.1095	94	0.0678	29 (13.6%)		241	0.0881	29	0.0801	152	0.0971	12 (12.1%)		193	0.0952	407	0.0913
perdidos	125	0.1504	170	0.1227	57 (26.8%)		352	0.1449	73	0.2017	180	0.1149	29 (29.3%)		282	0.1391	634	0.1422
Industria Farmacéutica	527	0.6342	980	0.7071	123 (57.75%)	<0.001	1630	0.6708	236	0.6519	1084	0.6922	53 (53.5%)	<0.001	1373	0.6774	3003	0.6738	0.253
baja percepción de beneficio	54	0.065	53	0.0382	9 (4.23%)		116	0.0477	16	0.0442	55	0.0351	3 (3%)		74	0.0365	190	0.0426
NS/NC	126	0.1516	184	0.1328	27 (12.7%)		337	0.1387	37	0.1022	248	0.1584	14 (14.1%)		299	0.1475	636	0.1427
perdidos	124	0.1492	169	0.1219	54 (25.4%)		347	0.1428	73	0.2017	179	0.1143	29 (29.3%)		281	0.1386	628	0.1409
Soy más propenso/a a confiar en vacunas que tienen más tiempo de uso, comparado con las más nuevas
Muy de acuerdo, de acuerdo o NAND	652	0.7846	1063	0.767	145 (68.1%)	<0.001	1860	0.7654	247	0.6823	1141	72.865	60 (60.6%)	<0.001	1448	0.7144	3308	0.7422	<0.001
Poco o nada de acuerdo	41	0.0493	121	0.0873	9 (4.2%)		171	0.0704	37	0.1022	190	0.1213	3 (3.0%)		230	0.1135	401	0.09
perdidos	138	0.1661	202	0.1457	59 (27.7%)		399	0.1642	78	0.2155	235	0.1501	36 (36.4%)		349	0.1722	748	0.1678
Las vacunas son una de las medidas sanitarias más seguras que existen
Muy de acuerdo, de acuerdo o NAND	607	0.7304	1158	0.8355	139 (65.3%)	<0.001	1904	0.7835	231	0.6381	1325	0.8461	57 (57.6%)	<0.001	1613	0.7958	3517	0.7891	0.605
Poco o nada de acuerdo	82	0.0987	40	0.0289	12 (5.6%)		134	0.0551	53	0.1464	42	0.0268	9 (9.1%)		104	0.0513	238	0.0534
perdidos	142	0.1709	188	0.1356	62 (29.1%)		392	0.1613	78	0.2155	199	0.1271	33 (33.3%)		310	0.1529	702	0.1575
Gracias a la investigación, las vacunas cada día son mejores y más seguras
Muy de acuerdo, de acuerdo o NAND	631	0.7593	1163	0.8391	143 (67.1%)	<0.001	1937	0.7971	236	0.6519	1331	0.8499	61 (61.6%)	<0.001	1628	0.8032	3565	0.7999	0.65
Poco o nada de acuerdo	53	0.0638	37	0.0267	7 (3.3%)		97	0.0399	47	0.1298	36	0.023	4 (4.0%)		87	0.0429	184	0.0413
perdidos	147	0.1769	186	0.1342	63 (29.6%)		396	0.163	79	0.2182	199	0.1271	34 (34.3%)		312	0.1539	708	0.1589
Es mejor que las personas desarrollen inmunidad cursando la enfermedad que vacunándose
Poco, nada de acuerdo o NAND	563	0.6775	1095	0.79	126 (59.2%)	<0.001	1784	0.7342	195	0.5387	1206	0.7701	57 (57.6%)	<0.001	1458	0.7193	3242	0.7274	0.016
Muy de acuerdo o de acuerdo	115	0.1384	91	0.0657	22 (10.3%)		228	0.0938	84	0.232	150	0.0958	9 (9.1%)		243	0.1199	471	0.1057
Perdidos	153	0.1841	200	0.1443	65 (30.5%)		418	0.172	83	0.2293	210	0.1341	33 (33.3%)		326	0.1608	744	0.1669
Creo que las vacunas del calendario vacunal están influidas por intereses ilegítimos del gobierno
Poco, nada de acuerdo o NAND	516	0.6209	1054	0.7605	113 (53.1%)	<0.001	1683	0.6926	180	0.4972	1099	0.7018	52 (52.5%)	<0.001	1331	0.6566	3014	0.6762	<0.001
Muy de acuerdo o de acuerdo	163	0.1961	122	0.088	28 (13.2%)		313	0.1288	98	0.2707	243	0.1552	13 (13.1%)		354	0.1746	667	0.1497
Perdidos	152	0.1829	210	0.1515	72 (33.8%)		434	0.1786	84	0.232	224	0.143	34 (34.3%)		342	0.1687	776	0.1741
Creo que las vacunas del calendario vacunal están influidas por intereses ilegítimos de la industria farmacéutica
Poco, nada de acuerdo o NAND	413	0.497	947	0.6833	96 (45.1%)	<0.001	1456	0.5992	135	0.3729	960	0.603	46 (46.5%)	<0.001	1141	0.5629	2597	0.5827	0.01
Muy de acuerdo o de acuerdo	262	0.3153	226	0.1631	52 (24.4%)		540	0.2222	143	0.395	366	0.2337	19 (19.2%)		528	0.2605	1068	0.2396
Perdidos	156	0.1877	213	0.1537	65 (30.52%)		434	0.1786	84	0.232	240	0.1533	34 (34.3%)		358	0.1766	792	0.1777
Las personas de mi entorno próximo están a favor de la vacunación
Muy de acuerdo, de acuerdo o NAND	508	0.6113	1031	0.7439	132 (61.97%)	<0.001	1671	0.6877	244	0.674	1313	0.8384	56 (56.6%)	<0.001	1613	0.7958	3284	0.7368	<0.001
Poco o nada de acuerdo	169	0.2034	153	0.1104	18 (8.45%)		340	0.1399	37	0.1022	50	0.0319	9 (9.1%)		96	0.0474	436	0.0978
perdidos	154	0.1853	202	0.14575	63 (29.58%)		419	0.1724	81	0.2238	203	0.1296	34 (34.3%)		318	0.1569	737	0.1654
Que yo esté vacunado/a protege a mi entorno cercano
Muy de acuerdo, de acuerdo o NAND	562	0.6763	1124	0.811	126 (59.2%)	<0.001	1812	0.7457	188	0.5193	1298	0.8289	59 (59.6%)	<0.001	1545	0.7622	3357	0.7532	0.361
Poco o nada de acuerdo	115	0.1384	72	0.0519	22 (10.3%)		209	0.086	96	0.2652	69	0.0441	7 (7.1%)		172	0.0849	381	0.0855
perdidos	154	0.1853	190	0.1371	65 (30.5%)		409	0.1683	78	0.2155	199	0.1271	33 (33.3%)		310	0.1529	719	0.1613
Creo que la información que tengo sobre vacunas es segura y confiable
Muy de acuerdo, de acuerdo o NAND	474	0.5704	1049	0.7569	118 (55.4%)	<0.001	1641	0.6753	190	0.5249	1274	0.8135	53 (53.5%)	<0.001	1517	0.7484	3158	0.7085	<0.001
Poco o nada de acuerdo	204	0.2455	139	0.1003	29 (13.62%)		372	0.1531	87	0.2403	75	0.0479	14 (14.1%)		176	0.0868	548	0.123
perdidos	153	0.1841	198	0.1429	66 (30.99%)		417	0.1716	85	0.2348	217	0.1386	32 (32.3%)		334	0.1648	751	0.1685
Considera usted que los pacientes/usuarios atendidos en su práctica clínica, presentan algún grado de desconfianza en las vacunas
Alto o muy alto	392	0.4717	600	0.4329	69 (32.4%)	<0.001	1061	0.4366	101	0.279	379	0.242	15 (15.2%)	<0.001	495	0.2442	1556	0.3491	<0.001
No o muy esporádico	207	0.2441	464	0.3348	51 (23.9%)		722	0.2971	157	0.4337	930	0.5939	41 (41.4%)		1128	0.5565	1850	0.4151
No he discutido o preferiria no responder	102	0.1227	142	0.1025	41 (19.3%)		285	0.1173	29	0.0801	70	0.0447	12 (12.1%)		111	0.0548	396	0.0888
perdidos	130	0.1564	180	0.1299	52 (24.4%)		362	0.149	75	0.2072	187	0.1194	31 (31.3%)		293	0.1445	655	0.147
Este año se ha vacunado contra la gripe	292	0.3514	841	0.6068	83 (38.97%)	<0.001	1216	0.5004	83	0.2293	723	0.4617	29 (29.3%)	<0.001	835	0.4119	2051	0.4602	<0.001
No me he vacunado/no me vacunaré	398	0.4789	342	0.2468	76 (35.68%)		816	0.3358	129	0.3564	353	0.2254	20 (20.2%)		502	0.2477	1318	0.2957
perdidos	141	0.1697	203	0.1465	54 (25.35%)		398	0.1638	150	0.4144	490	0.3129	50 (50.5%)		690	0.3404	1088	0.2441
